# Supplementary material for: Growth and Photosynthetic Efficiency of Microalgae and Plants with Different Levels of Complexity Exposed to a Simulated M-Dwarf Starlight
Source: Life (Basel). 2023 Jul 28;13(8):1641. doi: 10.3390/life13081641 (PMC10455698; doi:10.3390/life13081641)
Supplement: Supplementary file 1 [file life-13-01641-s001.zip]

Archive with 1 entries (1 files):
- life-2477054-supplementary.pdf
